# Supplementary material for: TOR inhibition interrupts the metabolic homeostasis by shifting the carbon–nitrogen balance in Chlamydomonas reinhardtii
Source: Plant Signal Behav. 2019 Oct 4;14(11):1670595. doi: 10.1080/15592324.2019.1670595 (PMC6804693; doi:10.1080/15592324.2019.1670595)
Supplement: Supplemental Material [file kpsb-14-11-1670595-s002.xlsx]

## Sheet: supplementary table 2
Light experiment (Batch)
Sample	Time	Treatment	Ala	Ser	Glu	Gln	Asp	Asn	Pro	Thr	Val	Leu	Ile	Gly	Homoserine	His	Lys	Orn	Citrulline	Cys	Arg	Met	Phe	Trp	Tyr
S1T1	1h	Control	3540	2493	4646	1269	4953	915	2570	1305	1777	2144	1289	803	78	692	3937	771	1051	129	4513	686	981	1552	3145
S2T1	1h	Control	5299	3226	5985	1372	5587	1181	1908	1727	2244	2911	1759	958	41	860	5659	1149	1369	45	5687	628	1070	1968	3860
S3T1	1h	Control	4120	2574	4939	1127	4933	980	2445	1403	1939	2409	1497	1512	66	687	5672	1250	1344	42	4352	706	974	1788	3444
S4T1	1h	Control	4349	3083	5337	1293	5772	1112	2530	1508	2100	2642	1410		130	929	4942	1140	1254	143	5083	860	1011	1871	3617
S5T1	1h	Control	2950	2405	4112	1011	4804	823	1616	1196	1737	2157	1359	1416	98	409	5324	1071	1232	45	4493	467	852	1395	2903
S6T1	1h	Rapamycin	12419	6170	15431	2170	11896	1443	8923	1858	2267	3231	1610	2023	77	854	6876	1471	1430	47	5104	698	741	1255	2804
S7T1	1h	Rapamycin	13513	6215	15672	2492	13006	1467	7632	2147	2497	3149	1651	2616	42	921	7025	1494	1548	78	5704	571	880	1315	3135
S8T1	1h	Rapamycin	13802	5870	14624	2357	12348	1397	7724	1891	2301	3159	1597	2463	41	792	6864	1286	1517	88	4492	481	769	1166	2734
S9T1	1h	Rapamycin	14143	6234	17231	2348	13476	1695	11123	2075	2493	2764	1531	1007	78	654	4707	737	879	187	4603	728	759	1402	3105
S10T1	1h	Rapamycin	11447	6187	15839	2315	12563	1586	7614	2105	2153	2749	1469	2053	49	763	6934	1353	1415	165	4829	511	777	1222	3007
FC (Log2)	Light	batch	11.2135	3.92367	12.6361	14.3872	7.63552	7.99876	2.30379	4.43943	2.33905	1.50172	2.9102	1.79822	3.31225	5.32549	1.53397	1.87138	4.81226	1.2841	5.33589	1.1854	1.371	1.17255	1.37627
Dark experiment
Sample	Time	Treatment	Ala	Ser	Glu	Gln	Asp	Asn	Pro	Thr	Val	Leu	Ile	Gly	Homoserine	His	Lys	Orn	Citrulline	Cys	Arg	Met	Phe	Trp	Tyr
S1T1	1h	Control	179752	54631	157107	18429	70459	17835	97600	22756	40014	102941	21079	17915	2122	32715	64451	8051	11382	2253	60481	19177	28000	41899	64758
S2T1	1h	Control	145250	42491	105851	15409	49737	15164	97426	21406	31689	78905	16256	10778	1866	20033	40779	5287	8194	1587	52735	15391	20544	28282	45843
S3T1	1h	Control	217590	65980	175357	25430	71665	22232	173030	28124	59678	178771	28040	20545	2082	25152	64362	6452	11423	2292	68543	33110	43275	40582	80389
S4T1	1h	Control	167338	51270	131063	32773	61604	31966	139071	24345	43810	128638	23592	43956	2205	25594	94014	7005	8185	1955	36446	19786	27675	33506	61101
S5T1	1h	Control	206374	60420	148092	22918	70809	24806	156568	29152	49268	127004	25219	26372	2472	26532	84511	10084	14124	2404	72139	23287	33856	38959	74686
S6T1	1h	Rapamycin	652570	241953	917765	138614	303755	72238	214369	61798	82281	240979	33248	72910	2618	42056	207269	23356	23677	3661	101372	37077	56761	39307	111278
S7T1	1h	Rapamycin	0	191498	759318	195572	286223	82744	225437	46518	0	149782	29501	69406	3181	39538	154957	17891	11739	2835	42627	19960	32149	34195	75500
S8T1	1h	Rapamycin	383283	109337	500816	74736	174765	37287	116345	28332	42766	115169	19351	13714	1735	24932	50486	7560	8925	1894	53209	16291	26082	22796	50424
S9T1	1h	Rapamycin	474435	127821	625865	71079	194199	38564	159723	32604	62973	154885	25512	17170	1987	21450	63476	8055	11425	2171	55625	23005	35773	25095	64479
S10T1	1h	Rapamycin	439013	155638	664502	74652	203382	37134	149921	40794	54124	152050	23176	36007	2101	32616	106862	14600	13580	2807	60589	22319	32336	26464	67961
FC (Log2)	Dark	dark	2.12735	3.00681	4.83402	4.82479	3.58439	2.3925	1.30451	1.66991	1.07879	1.31903	1.14539	1.74972	1.08142	1.23508	1.67487	1.93774	1.30086	1.27424	1.07949	1.07134	1.19401	0.806956	1.13118
Dark, No nitrogen experiment
Sample	Time	Treatment	Ala	Ser	Glu	Gln	Asp	Asn	Pro	Thr	Val	Leu	Ile	Gly	Homoserine	His	Lys	Orn	Citrulline	Cys	Arg	Met	Phe	Trp	Tyr
S1T1	1h	Control	96429	28854	68750	10702	67883	6329	10722	9112	7420	10033	3466	7749	548	2091	16353	4398	3166	18856	10698	2013	4580	2574	7324
S2T1	1h	Control	107534	26696	75163	10597	69056	6052	24180	8306	8247	10209	3547	4591	534	2178	12376	4051	2679	20671	10779	1843	4068	2526	7196
S3T1	1h	Control	112312	27740	70719	10612	70770	5972	23128	7728	7995	9350	3550	4522	634	2395	11514	3120	2066	18729	9920	1660	3646	2151	6362
S4T1	1h	Control	101027	25833	74073	10556	70808	5509	23970	8391	7826	9669	3614	5867	603	1784	13582	4471	2280	19618	8398	1838	3861	2525	6531
S5T1	1h	Control	79832	23728	60647	8336	56527	5141	19651	7034	6480	8523	3218	1600	464	1970	5609	1438	1373	16585	10135	1535	3845	2186	6116
S6T1	1h	Rapamycin	1086254	107323	877710	155049	504532	46494	42360	35042	18150	14271	10007	4779	1914	12060	12522	4772	9231	24578	58410	2143	5871	2911	9794
S7T1	1h	Rapamycin	1153680	100634	909106	137613	532215	45608	49568	38407	18207	15069	10756	4376	2040	12002	11465	4155	8652	27854	57042	1962	5526	2977	9878
S8T1	1h	Rapamycin	917485	94486	796684	138586	467131	41182	54275	34349	14728	11517	8753	8751	1558	9716	20404	7754	13013	22781	47288	1943	5211	2628	8351
S9T1	1h	Rapamycin	1276648	110133	897544	148477	529344	50214	52452	36216	19646	17135	11007	19018	1754	9152	28230	9203	14231	21822	42244	2245	5227	2715	8755
S10T1	1h	Rapamycin	1140550	108687	933418	151189	525014	48490	35528	36098	18078	13766	10100	6825	1952	12551	18549	6824	10522	24260	61437	2244	5585	2795	9367
FC (Log2)	Dark, No Nitrogen	_n	3.2246	2.22596	3.14949	1.92391	2.42961	1.51427	3.88617	1.4114	1.19537	1.22743	1.07438	1.73376	0.694915	1.11378	1.26913	1.17841	1.08624	1.39851	1.02503	0.893039	0.803191	0.741777	0.871295
Extended dark experiment
Sample	Time	Treatment	Ala	Ser	Glu	Gln	Asp	Asn	Pro	Thr	Val	Leu	Ile	Gly	Homoserine	His	Lys	Orn	Citrulline	Cys	Arg	Met	Phe	Trp	Tyr
S1T1	4h	Control	25605.4	22043.6	18505.4		11190.8	3760.22	1988.65	9093.65	18887.2	17160.5	11440.4	16075.1	140.977	683.677	7975.82	1050.47	923.213	1077.91	1988.65	451.626	3398.42	2930.58	14697.8
S2T1	4h	Control	23995.3	15690	16628.9		9311.14	3336.65	1999.05	6104.73	11830	11102.9	7342.67	2600.46	340.914	1985.45	3890.49	459.837	561.771	821.138	1999.05	2044.35	3213.2	3838.39	16063.7
S3T1	4h	Control	19265.7	13828.8	11201.6	366.499	8745.73	2520.96	1726.31	4983.7	8774.28	8031	5798.9	2829.23	123.308	1572.18	6051.22	766.108	645.083	638.233	1726.31	1109.77	2204.7	1700.05	11743.9
S4T1	4h	Control	19468.9	16737.9	10284.9		8558.85	2590.34	1480.7	6251.64	10696.4	10860.8	7586.38	6370.34	80.0139	502.066	6747.55	706.057	614.613	740.349	1480.7	648.904	2106.74	1698.76	10385.1
S5T1	4h	Control	18622	15542.8	12963.5		8522.14	2349.64	1177.64	6052.95	10060.3	9068.13	7208.94	5904.22	202.393	1591.84	7167.52	659.894	655.187	717.317	1177.64	1171.05	2480.49	2374.11	12520.1
S6T1	4h	Rapamycin	24609.8	18331	15450.2	1911.88	15269.2	3048.88	967.795	4625.58	7643.21	8854.57	5503.93	1565.93	111.005	1709.27	3860.4	265.12	373.97	588.436	967.795	1272.79	1998.1	1558.39	8487.06
S7T1	4h	Rapamycin	22014.8	19241.1	18770.6	1731.78	13418.4	2814.15	1052.54	5082.79	7516.91	9949.1	5541.71	2456.25	91.3998	1781.81	4808.59	401.197	413.704	686.941	1052.54	1047.73	2077.18	1080.44	8704.14
S8T1	4h	Rapamycin	22933.8	17474.3	13436.2	2004.39	13178.7	2987.22	761.983	4928.81	7411.54	7957.91	5063.84	2302.7	127.695	1283.23	4603.3	334.937	394.598	610.214	761.983	1441.28	2058.82	1831.69	8263.54
S9T1	4h	Rapamycin	13392.4	19175.6	11814.9	2379.56	11596	4527.24	292.693	4791.8	6620.95	8541.32	5634.91	6969.9	106.434	513.163	8006.87	553.456	250.12	459.186	292.693	1030.13	1797.97	748.078	7309.72
S10T1	4h	Rapamycin	25924	19995.8	17786.6	2208.16	14494.4	3645.26	1150.11	4978.38	8455.78	8747.1	5742.96	1843.2	116.96	1612.53	4423.91	410.443	393.116	654.11	1150.11	1369.95	2126.94	1451.17	9034.08
FC (Log2)	ext_dark		1.01793	1.12374	1.11029	1.57502	1.46684	1.16932	0.504651	0.751304	0.624888	0.783482	0.698051	0.448142	0.623581	1.08915	0.89119	0.539527	0.536935	0.75067	0.504651	1.13568	0.750474	0.531799	0.639017
