# Supplementary material for: TOR inhibition interrupts the metabolic homeostasis by shifting the carbon–nitrogen balance in Chlamydomonas reinhardtii
Source: Plant Signal Behav. 2019 Oct 4;14(11):1670595. doi: 10.1080/15592324.2019.1670595 (PMC6804693; doi:10.1080/15592324.2019.1670595)
Supplement: Supplemental Material [file kpsb-14-11-1670595-s003.xlsx]

## Sheet: ext_D
Supplementary Table 1: Relative intensities of key metabolites and ratio of 2-oxo-glutarate/glutamate under extended darkness
Treatment	Time	Alanine	Asparagine	Aspartate	Glutamine	Serine	Glutamate	2-Oxo Glutarate	2OG/GLU
Control	0.1	20730.2	1365.61	4699.31	352.699	10986.4	26443.7	5618.09	0.212455
Control	0.1	18900.7	1278.33	4412.62	251.564	10837.7	25738.3	3684.92	0.143169
Control	0.1	15976.3	1202.96	4387.21	266.854	9264.72	23379.4	4500.52	0.192499
Control	0.1	16230.1	1117.23	4512.51	258.313	9346.05	22774.1	4757	0.208878
Control	0.1	15811.1	997.735	4491.32	219.36	10653.6	25474.1	4548.94	0.178571
Control	0.25	22966.8	1218.66	3501.68	187.772	10079.3	13593	3068.5	0.22574
Control	0.25	21845.6	913.977	2769.84	215.412	9668.27	11629.7	2911.12	0.250319
Control	0.25	24291.4	1099.36	3440.93	165.496	10207.5	11373.9	3699.03	0.325221
Control	0.25	23350.7	1131.06	5512.06	145.128	10444.5	14211.3	3210.61	0.225919
Control	0.25	23285.9	1284.82	3800.71	306.713	10752.9	15533.8	3457.11	0.222554
Control	0.5	33.505	22.6385	21.733		24.4496	27.619
Control	0.5	16556.5	832.38	3694.98	161.507	10558	10906.9	2161.7	0.198196
Control	0.5	14834.1	1010.14	3705.28	228.935	10587.4	12338.6	2387	0.193458
Control	0.5	15697.6	973.239	3192.77	152.13	9666.08	10162.5	2283.89	0.224739
Control	0.5	16510.2	1152.85	3984.37	210.747	10903.5	12195.1	2325.52	0.190692
Control	1	13443.5	895.883	4863.51	225.017	10026.4	12632.4	2078.53	0.16454
Control	1	13680.7	1022.33	4003.02	137.681	10520.3	12512.5	2333.38	0.186484
Control	1	15913.9	1397.19	6551.02	97.2972	13227.6	11401.3	2666.92	0.233914
Control	1	13234.2	1126.83	4721.88	181.41	8858.54	11734.9	2743.82	0.233816
Control	1	15788.1	1101.4	5314.65	245.992	11709.4	14181.5	2671.5	0.188379
Control	2	18874.6	1556.75	8033.47	232.137	10362.5	11594.7	2707.53	0.233514
Control	2	15968.8	1277.06	9592.54	266.096	12859.3	13053.8	1747.76	0.133889
Control	2	20154.2	2160.78	11430.1	195.07	16418.9	19679.1	1989.71	0.101108
Control	2	23556.5	1897.48	10082.6	2014.06	22577.4	76216.9	5090.6	0.066791
Control	2	22703.1	1854.04	10819.5	289.535	13553.5	18175.9	2619.78	0.144135
Control	4	25605.4	3760.22	11190.8	269.479	22043.6	18505.4	1905.06	0.102946
Control	4	23995.3	3336.65	9311.14	311.466	15690	16628.9	2110.04	0.12689
Control	4	19265.7	2520.96	8745.73	203.23	13828.8	11201.6	2147.61	0.191724
Control	4	19468.9	2590.34	8558.85	72.1005	16737.9	10284.9	1631.05	0.158588
Control	4	18622	2349.64	8522.14	164.738	15542.8	12963.5	1897.78	0.146395
Rapamycin	0.1	26035.9	1970.84	10459.7	1712.25	23138.2	74249.1	6732.99	0.0906811
Rapamycin	0.1	18127.2	1435.93	7012.2	286.171	14205	14520.6	2424.33	0.166958
Rapamycin	0.1	26371.6	1788.69	9858.8	1422.93	24498.8	76265.1	6329.35	0.0829914
Rapamycin	0.1	23845.9	1902.77	9303.91	1567.43	22531.2	60935.2	6729.52	0.110437
Rapamycin	0.1	27731.7	2200.38	9878.51	1633.38	23148.4	81165.7	6372.21	0.0785086
Rapamycin	0.25	57539.9	2558.3	12646.4	2639.15	22950	93889.9	7825.2	0.0833444
Rapamycin	0.25	66478.2	4486.36	25095	1223.02	40471.6	91108.5	7895.1	0.086656
Rapamycin	0.25	58487.9	3105.88	24603.7	975.123	27794.5	78429.3	8508.88	0.108491
Rapamycin	0.25	59164.4	2585.75	12895.6	2464.49	24632.5	103175	7817.35	0.0757679
Rapamycin	0.25	54737.1	2464.88	12941.4	2486.55	24205.2	94733.4	8286.09	0.0874675
Rapamycin	0.5	68160.3	3139.22	28726.4	2659.5	33346.9	89831.9	6270.03	0.0697974
Rapamycin	0.5	72935.4	3633.34	26443.8	2769.14	37543.1	111341	4384.92	0.0393829
Rapamycin	0.5	80089.2	4434.65	33267.4	2409.72	37509.2	90470.4	6598.95	0.0729404
Rapamycin	0.5	81468.2	4094.93	32412.1	3001.74	31385	105370	7434.87	0.0705594
Rapamycin	0.5	64990.3	3170.64	21367.9	2903.75	34047.4	81174.5	5121.64	0.0630942
Rapamycin	1	68.7568	26.5747	8.43641		34.1675		23.622
Rapamycin	1	60535.7	2629.56	26551	1791.51	30999.5	68235.2	5348.98	0.0783903
Rapamycin	1	56415.8	3259.93	34502.3	2246.4	27038.7	65450.1	6415.74	0.0980249
Rapamycin	1	59998.7	3494	29740.5	1615.62	33348.8	65587	5956.5	0.0908184
Rapamycin	1	52077.8	3106.18	31977.4	2228.44	29531.4	66553.4	5317.3	0.0798953
Rapamycin	2	53651.9	3598.34	35828	1383.2	36175.7	61093.5	5201.82	0.0851453
Rapamycin	2	46140.4	3253.16	37664.5	1162.42	27847.3	49207.9	5335.83	0.108434
Rapamycin	2	44639.6	3388.6	35794.6	1433.81	28125.4	46677.3	4904.25	0.105067
Rapamycin	2	41322.2	3056.53	38831.1	1414.17	27850	45609.7	4594.8	0.100742
Rapamycin	2	48450.5	3700.18	36878.8	1027.72	33401.8	45918.9	4822.13	0.105014
Rapamycin	4	24609.8	3048.88	15269.2	452.643	18331	15450.2	2633.95	0.17048
Rapamycin	4	22014.8	2814.15	13418.4	373.296	19241.1	18770.6	2463.94	0.131266
Rapamycin	4	22933.8	2987.22	13178.7	356.918	17474.3	13436.2	3569.18	0.265638
Rapamycin	4	13392.4	4527.24	11596	28.8892	19175.6	11814.9	3222.67	0.272762
Rapamycin	4	25924	3645.26	14494.4	396.365	19995.8	17786.6	3251.06	0.182781
	ttest_0.1h	0.0111749	0.00328111	0.00126132	0.0159171	0.00306425	0.0395449	0.268959	0.00471262
	ttest_0.25h	3.01229e-05	0.00659892	0.00869468	0.00757653	0.00516093	2.35484e-05	9.05268e-09	0.000708747
	ttest_0.5h	9.19835e-07	2.72068e-05	0.000110071	9.48412e-06	2.2227e-05	1.70722e-05	0.00236738	7.26306e-06
	ttest_1h	0.0527603	0.0927948	0.035955	0.00117503	0.0950297	9.12696e-10	0.144026	0.000616772
	ttest_2h	1.39057e-05	3.79717e-05	7.75753e-10	0.125602	0.000505683	0.147878	0.0209107	0.279937
	ttest_4h	0.887872	0.269329	0.000755368	0.2181	0.218448	0.475192	0.00367337	0.107835
